# Supplementary material for: Metastability as a candidate neuromechanistic biomarker of schizophrenia pathology
Source: PLoS One. 2023 Mar 23;18(3):e0282707. doi: 10.1371/journal.pone.0282707 (PMC10035891; doi:10.1371/journal.pone.0282707)
Supplement: S1 Table — We used the spatiotemporal modes to define communities for estimation of metastability. (XLSX) [file pone.0282707.s006.xlsx]

## Sheet: Sheet1
HCPEP CON	RUN1	RUN2	RUN3	RUN4
MODE1	116	116	116	116
MODE2	31	29	32	32
MODE3	28	27	27	23
MODE4	21	28	23	31
MODE5	22	37	17	20
HCPEP NAP	RUN1	RUN2	RUN3	RUN4
MODE1	116	116	116	116
MODE2	31	32	31	34
MODE3	21	30	29	29
MODE4	28	24	23	27
MODE5	22	20	19	25
COBRE CONT			COBRE SCHZ
MODE1	116		MODE1	116
MODE2	14		MODE2	18
MODE3	22		MODE3	23
MODE4	10		MODE4	37
MODE5	19		MODE5	25
