# Supplementary material for: Metastability as a candidate neuromechanistic biomarker of schizophrenia pathology
Source: PLoS One. 2023 Mar 23;18(3):e0282707. doi: 10.1371/journal.pone.0282707 (PMC10035891; doi:10.1371/journal.pone.0282707)
Supplement: S2 Table — We assessed the normality of the distribution of VAR in each mode with a Shapiro-Wilk test, equivalence of variance with a Levine test, and effect size with Cohen’s D test. (XLSX) [file pone.0282707.s007.xlsx]

## Sheet: Modes
Assumption Checks															Parametric permutation t-tests
		Mode	Mean	Stddev	Shapiro	p	Levine	p	df	Cohen's D	n1	n2	Magnitude		t statistic	df	p	CI-L	CI-U
HCPEP	CON	1	0.00583754	0.00119121	0.958119	2.90807e-11	0.178568	0.672776	(1,538)	-0.21954	212	328	small		-2.49944	455.394	0.069507	-0.000473691	-5.20365e-05
VAR	NAP		0.0061015	0.00120945
HCPEP	CON	2	0.00654419	0.00120167	0.954354	7.09154e-12	0.026825	0.869963	(1,538)	-0.206055	212	328	small		-2.34776	456.573	0.10301	-0.00046945	-4.2861e-05
VAR	NAP		0.00679468	0.00122454
HCPEP	CON	3	0.00573897	0.00142418	0.964901	4.61335e-10	0.785411	0.375887	(1,538)	-0.105866	212	328	negligible		-1.21733	470.127	0.228223	-0.000408449	9.9311e-05
VAR	NAP		0.00589563	0.00151457
HCPEP	CON	4	0.00601569	0.00110149	0.977522	2.24077e-07	1.67656	0.195938	(1,538)	-0.362647	212	328	small		-4.17205	470.84	0	-0.000617318	-0.000212726
VAR	NAP		0.00643134	0.00117408
HCPEP	CON	5	0.00553964	0.00145543	0.98293	5.84015e-06	2.42599	0.119926	(1,538)	-0.281234	212	328	small		-3.14139	426.495	0.0090009	-0.000636346	-0.00015033
VAR	NAP		0.00593159	0.00135234
		Mode	Mean	Stddev	Shapiro	p	Levine	p	df	Cohen's D	n1	n2	Magnitude		t statistic	df	p	CI-L	CI-U
COBRE	CON	1	0.00369155	0.00125589	0.984431	0.144074	0.00043778	0.983339	(1,128)	-0.601283	71	59	moderate		-3.42275	124.925	0.003	-0.00119	-0.00031
VAR	SCHZ		0.00443665	0.00121873
COBRE	CON	2	0.0045379	0.00139787	0.989937	0.468051	0.932294	0.336088	(1,128)	-0.575858	71	59	moderate		-3.30942	127.637	0.00650065	-0.00123027	-0.000289882
VAR	SCHZ		0.005299	0.00122344
COBRE	CON	3	0.00336338	0.001582	0.975421	0.0183305	5.86271e-05	0.993903	(1,128)	-0.630966	71	59	moderate		-3.58441	123.716	0.00150015	-0.00157002	-0.000427628
VAR	SCHZ		0.00435791	0.0015692
COBRE	CON	4	0.00397173	0.00126349	0.991482	0.615971	0.0133801	0.908094	(1,128)	-0.755728	71	59	moderate		-4.30249	125.322	0	-0.00139927	-0.000475709
VAR	SCHZ		0.0049133	0.00122436
COBRE	CON	5	0.00311856	0.00147183	0.988639	0.361958	2.50259	0.116127	(1,128)	-0.8205	71	59	large		-4.74481	127.969	0	-0.00161059	-0.00060144
VAR	SCHZ		0.00423151	0.00120247
