# Supplementary material for: Metastability as a candidate neuromechanistic biomarker of schizophrenia pathology
Source: PLoS One. 2023 Mar 23;18(3):e0282707. doi: 10.1371/journal.pone.0282707 (PMC10035891; doi:10.1371/journal.pone.0282707)
Supplement: S3 Table — We performed linear regression in HCPEP RUN2 and Cobre for 3 metrics of integration on both META and VAR. (XLSX) [file pone.0282707.s008.xlsx]

## Sheet: Sheet1
META
HCPEP	R2	R2 Adj	F-statistic	df	p
K CON	0.00011296	-0.0194927	0.00576162	(1, 51)	0.939791
K NAP	0.084336	0.0728902	7.36829	(1, 80)	0.00812883
GINT CON	0.0106534	-0.00874557	0.549173	(1, 51)	0.462054
GINT NAP	0.0833183	0.0718597	7.27129	(1, 80)	0.00854016
FSEG CON	0.000435902	-0.0191634	0.0222407	(1, 51)	0.882037
FSEG NAP	0.0564671	0.0446729	4.78772	(1, 80)	0.0315811
Cobre	R2	R2 Adj	F-statistic	df	p
K CON	0.374868	0.365808	41.3767	(1, 69)	1.39749e-08
K SCHZ	0.159889	0.14515	10.8482	(1, 57)	0.00170279
GINT CON	0.55151	0.54501	84.8495	(1, 69)	1.23255e-13
GINT SCHZ	0.195091	0.180969	13.8154	(1, 57)	0.000461686
FSEG CON	0.390605	0.381773	44.227	(1, 69)	5.68862e-09
FSEG SCHZ	0.181489	0.16713	12.6387	(1, 57)	0.00076788
VAR
HCPEP	R2	R2 Adj	F-statistic	df	p
K CON	0.871296	0.868773	345.259	(1, 51)	2.34058e-24
K NAP	0.881519	0.880038	595.214	(1, 80)	8.34937e-39
GINT CON	0.886024	0.883789	396.462	(1, 51)	1.04714e-25
GINT NAP	0.816402	0.814107	355.735	(1, 80)	3.52041e-31
FSEG CON	0.885756	0.883516	395.413	(1, 51)	1.1119e-25
FSEG NAP	0.906394	0.905224	774.645	(1, 80)	6.63753e-43
Cobre	R2	R2 Adj	F-statistic	df	p
K CON	0.888351	0.886733	549.008	(1, 69)	1.4351e-34
K SCHZ	0.907291	0.905664	557.826	(1, 57)	4.03155e-31
GINT CON	0.901333	0.899903	630.321	(1, 69)	2.00345e-36
GINT SCHZ	0.851647	0.849044	327.218	(1, 57)	2.73949e-25
FSEG CON	0.897806	0.896325	606.186	(1, 69)	6.74288e-36
FSEG SCHZ	0.92099	0.919604	664.43	(1, 57)	4.19984e-33
