# Supplementary material for: Metastability as a candidate neuromechanistic biomarker of schizophrenia pathology
Source: PLoS One. 2023 Mar 23;18(3):e0282707. doi: 10.1371/journal.pone.0282707 (PMC10035891; doi:10.1371/journal.pone.0282707)
Supplement: S4 Table — (XLSX) [file pone.0282707.s009.xlsx]

## Sheet: Table 1
action	episodic_memory	memory_retrieval	semantic_knowledge
adaptation	expectancy	mental_imagery	semantic_memory
addiction	expertise	monitoring	sentence_comprehension
anticipation	face_recognition	mood	skill
anxiety	facial_expression	morphology	sleep
arousal	familiarity	motor_control	social_cognition
association	fear	movement	spatial_attention
attention	fixation	multisensory	speech_perception
attentional_resources	focus	naming	speech_production
autobiographical_memory	gaze	navigation	strategy
balance	goal	object_recognition	strength
belief	hyperactivity	pain	stress
categorization	imagery	perception	sustained_attention
cognitive_control	impulsivity	planning	task_difficulty
communication	induction	priming	task_switching
competition	inference	psychosis	thought
concept	inhibition	reading	timing
consciousness	insight	reasoning	uncertainty
consolidation	integration	recall	updating
context	intelligence	recognition	utility
coordination	intention	rehearsal	valence
cueing	interference	response_conflict	verbal_fluency
decision	judgment	response_inhibition	verbal_memory
decision_making	knowledge	response_selection	visual_attention
detection	language	retention	visual_perception
discrimination	language_comprehension	retrieval	visual_search
distraction	learning	reward_anticipation	word_recognition
eating	listening	rhythm	working_memory
efficiency	localization	risk
effort	loss	rule
emotion	maintenance	salience
emotion_regulation	manipulation	search
empathy	meaning	selective_attention
encoding	memory	semantic_information
