# Supplementary material for: Metastability as a candidate neuromechanistic biomarker of schizophrenia pathology
Source: PLoS One. 2023 Mar 23;18(3):e0282707. doi: 10.1371/journal.pone.0282707 (PMC10035891; doi:10.1371/journal.pone.0282707)
Supplement: S5 Table — We assessed the normality of the distribution of contribution with a Shapiro-Wilk test, equivalence of variance with a Levine test, and effect size with Cohen’s D test. (XLSX) [file pone.0282707.s010.xlsx]

## Sheet: basal ganglia
Assumption Checks															Parametric permutation t-tests
		Region	Mean	Stddev	Shapiro	p	Levine	p	df	Cohen's D	n1	n2	Magnitude		t statistic	df	p	CI-L	CI-U
HCPEP	CON	Caudate L	0.0216435	0.0484685	0.985319	0.0072336	2.10983	0.147526	(1,268)	0.527033	106	164	moderate		4.31402	238.81	0	0.0141877	0.0400952
	NAP		-0.0054362	0.0531734
HCPEP	CON	Caudate R	0.0291711	0.0470845	0.981439	0.00138098	3.55043	0.0606125	(1,268)	0.586209	106	164	moderate		4.8521	246.337	0	0.0173369	0.0434234
	NAP		-0.00112238	0.0544304
HCPEP	CON	Putamen L	0.00612294	0.0542199	0.982405	0.00206322	0.334827	0.563317	(1,268)	0.366436	106	164	small		2.958	228.73	0.0312031	0.00656103	0.0337067
	NAP		-0.0140881	0.0557503
HCPEP	CON	Putamen R	-0.000830169	0.0571972	0.976216	0.000177019	0.131236	0.717439	(1,268)	0.314881	106	164	small		2.5336	226.316	0.0816082	0.00413757	0.032498
	NAP		-0.0189819	0.0579337
HCPEP	CON	Pallidum L	0.00272749	0.0478254	0.993588	0.30478	0.00597187	0.93846	(1,268)	0.309318	106	164	small		2.48202	224.26	0.0952095	0.00304973	0.0263243
	NAP		-0.0120664	0.0478287
HCPEP	CON	Pallidum R	-0.00105307	0.0486519	0.98802	0.0243797	0.0118972	0.913225	(1,268)	0.103461	106	164	negligible		0.825791	220.255	0.40374	-0.00702412	0.016804
	NAP		-0.00601268	0.0474705
HCPEP	CON	Thalamus L	-0.00851938	0.0549997	0.961904	1.4887e-06	5.55894	0.0191055	(1,268)	0.647377	106	164	moderate		5.03602	200.904	0	0.0197003	0.045564
	NAP		-0.041291	0.0475896
HCPEP	CON	Thalamus R	-0.0186216	0.0549546	0.961388	1.27707e-06	2.05233	0.153139	(1,268)	0.388399	106	164	small		3.07633	214.439	0.020002	0.00749629	0.0339105
	NAP		-0.0392155	0.0517398
