# Supplementary material for: Metastability as a candidate neuromechanistic biomarker of schizophrenia pathology
Source: PLoS One. 2023 Mar 23;18(3):e0282707. doi: 10.1371/journal.pone.0282707 (PMC10035891; doi:10.1371/journal.pone.0282707)
Supplement: S6 Table — We assessed the normality of the distribution of META with a Shapiro-Wilk test, equivalence of variance with a Levine test, and effect size with Cohen’s D test. (XLSX) [file pone.0282707.s011.xlsx]

## Sheet: Global
Assumption Checks														Parametric permutation t-tests
		Mean	Stddev	Shapiro	p	Levine	p	df	Cohen's D	n1	n2	Magnitude		t statistic	df	p	CI-L	CI-U
HCPEP	CON	0.186268	0.0141108	0.996925	0.401559	5.56697	0.0186587	(1,538)	-0.0107293	212	328	negligible		-0.125598	494.881	0.89669	-0.00285932	0.00253776
META	NAP	0.186435	0.0163203
		Mean	Stddev	Shapiro	p	Levine	p	df	Cohen's D	n1	n2	Magnitude		t statistic	df	p	CI-L	CI-U
COBRE	CON	0.192163	0.0228222	0.942123	2.95333e-05	2.67304	0.104518	(1,128)	-0.573076	71	59	moderate		-3.34724	125.954	0.00160016	-0.0188783	-0.00428112
META	SCHZ	0.203768	0.0166238
