# Supplementary material for: Metastability as a candidate neuromechanistic biomarker of schizophrenia pathology
Source: PLoS One. 2023 Mar 23;18(3):e0282707. doi: 10.1371/journal.pone.0282707 (PMC10035891; doi:10.1371/journal.pone.0282707)
Supplement: S7 Table — We assessed the normality of the distribution of mode META with a Shapiro-Wilk test, equivalence of variance with a Levine test, and effect size with Cohen’s D test. (XLSX) [file pone.0282707.s012.xlsx]

## Sheet: Modes
Assumption Checks															Parametric permutation t-tests
		Mode	Mean	Stddev	Shapiro	p	Levine	p	df	Cohen's D	n1	n2	Magnitude		t statistic	df	p	CI-L	CI-U
HCPEP	CON	1	0.173885	0.0256995	0.997501	0.599258	6.20537	0.0130366	(1,538)	0.178926	212	328	negligable		2.10471	501.035	0.172517	0.000249542	0.0100785
META	NAP		0.168757	0.0304177
HCPEP	CON	2	0.181451	0.0218197	0.998299	0.880829	0.27573	0.59973	(1,538)	-0.0423791	212	328	negligable		-0.478193	441.906	0.624062	-0.00468439	0.00283084
META	NAP		0.182361	0.0212537
HCPEP	CON	3	0.198136	0.0242733	0.997791	0.708422	0.24253	0.622585	(1,538)	0.0321032	212	328	negligable		0.364448	451.093	0.714471	-0.00347594	0.00492679
META	NAP		0.197355	0.0243197
HCPEP	CON	4	0.188157	0.0212461	0.998323	0.887642	10.4216	0.0013214	(1,538)	0.116871	212	328	negligable		1.38477	509.615	0.167117	-0.00131944	0.00704611
META	NAP		0.18532	0.0260376
HCPEP	CON	5	0.189714	0.0254968	0.997126	0.465842	0.0365944	0.848365	(1,538)	-0.332689	212	328	small		-3.80352	461.648	0.00050005	-0.0132583	-0.00404165
META	NAP		0.198379	0.0263965
		Mode	Mean	Stddev	Shapiro	p	Levine	p	df	Cohen's D	n1	n2	Magnitude		t statistic	df	p	CI-L	CI-U
COBRE	CON	1	0.195213	0.0273838	0.98964	0.442134	0.608136	0.43693	(1,128)	-0.17518	71	59	negligible		-1.00337	126.971	0.317832	-0.0136147	0.00441279
META	SCHZ		0.199815	0.0248594
COBRE	CON	2	0.208014	0.0247093	0.991333	0.600934	0.00570389	0.939916	(1,128)	-0.132797	71	59	negligible		-0.756609	125.282	0.452545	-0.0115655	0.0050977
META	SCHZ		0.211238	0.0237495
COBRE	CON	3	0.177094	0.0413089	0.962685	0.00122725	3.64774	0.0583828	(1,128)	-0.715524	71	59	moderate		-4.16891	127.528	0	-0.039782	-0.0129909
META	SCHZ		0.203559	0.0309801
COBRE	CON	4	0.197016	0.0254801	0.989277	0.411674	9.39741	0.00265105	(1,128)	-0.318832	71	59	small		-1.86874	124.547	0.0622062	-0.0149034	0.000638079
META	SCHZ		0.204135	0.0177996
COBRE	CON	5	0.180414	0.037894	0.957149	0.000418662	9.24625	0.00286274	(1,128)	-0.602765	71	59	moderate		-3.5505	121.888	0.0030003	-0.0313785	-0.00777833
META	SCHZ		0.200093	0.0248848
