# Supplementary material for: Metastability as a candidate neuromechanistic biomarker of schizophrenia pathology
Source: PLoS One. 2023 Mar 23;18(3):e0282707. doi: 10.1371/journal.pone.0282707 (PMC10035891; doi:10.1371/journal.pone.0282707)
Supplement: S8 Table — We assessed the normality of the distribution of META with a Shapiro-Wilk test, equivalence of variance with a Levine test, and effect size with Cohen’s D test. (XLSX) [file pone.0282707.s013.xlsx]

## Sheet: Global
Assumption Checks														Parametric permutation t-tests
		Mean	Stddev	Shapiro	p	Levine	p	df	Cohen's D	n1	n2	Magnitude		t statistic	df	p	CI-L	CI-U
HCPEP	CON	0.00593521	0.00118707	0.960448	7.25782e-11	0.124175	0.724688	(1,538)	-0.246152	212	328	small		-2.80511		0.00450045	-0.000502441	-9.14559e-05
VAR	NAP	0.00623095	0.00121065
		Mean	Stddev	Shapiro	p	Levine	p	df	Cohen's D	n1	n2	Magnitude		t statistic	df	p	CI-L	CI-U
COBRE	CON	0.003732	0.001287	0.984548	0.147963	0.121456	0.728034	(1,128)	-0.730375	71	59	moderate		-4.16921	125.975	0.00010001	-0.00138822	-0.000452392
VAR	SCHZ	0.004648	0.001212
