# Supplementary material for: Metastability as a candidate neuromechanistic biomarker of schizophrenia pathology
Source: PLoS One. 2023 Mar 23;18(3):e0282707. doi: 10.1371/journal.pone.0282707 (PMC10035891; doi:10.1371/journal.pone.0282707)
Supplement: S1 Data — (XLSX) [file pone.0282707.s014.xlsx]

## Sheet: Caudate_L
	Caudate_L
Step 1	2x4 non-parametric ANOVA using ART
		Term	F	Df	Df.res	Pr(>F)
	COND	COND	17.6806	1	133	4.76725e-05
	RUN	RUN	7.91713	3	399	3.84896e-05
	COND:RUN	COND:RUN	4.89855	3	399	0.00235297
Step 2	CON:1x4 repeated measures non-parametric ANOVA using Friedmann test
	chi-squared	df	p.value	method	data
	18.3509	3	0.000372299	Friedman rank sum test	Caudate_L and RUN and SUB
Step 3	CON:Non-parametric pair-wise comparisons using paired Wilcox test
		group1	group2	n1	n2	statistic	p	p.adj	p.a.sig	effsize	magnitude
	Caudate_L	RUN1	RUN2	53	53	257	5.02e-05	0.000301	***	0.332637	moderate
	Caudate_L	RUN1	RUN3	53	53	766	0.658	1	ns	0.0619872	small
	Caudate_L	RUN1	RUN4	53	53	454	0.021	0.125	ns	0.183197	small
	Caudate_L	RUN2	RUN3	53	53	1179	4.15e-05	0.000249	***	0.400155	moderate
	Caudate_L	RUN2	RUN4	53	53	942	0.045	0.272	ns	0.165399	small
	Caudate_L	RUN3	RUN4	53	53	339	0.000873	0.005	**	0.257468	small
Step 4	NAP:1x4 repeated measures non-parametric ANOVA using Friedmann test
	chi-squared	df	p.value	method	data
	7.8	3	0.0503311	Friedman rank sum test	Caudate_L and RUN and SUB
Step 6	Non-parametric Wilcox test between CON and NAP for each run
		group1	group2	n1	n2	statistic	p		p.signif	effsize	magnitude
	RUN1	CON	NAP	53	82	2817	0.00374		**	0.249744	small
	RUN2	CON	NAP	53	82	3295.5	4.29e-07		****	0.435308	moderate
	RUN3	CON	NAP	53	82	2355	0.413		ns	0.0705802	small
	RUN4	CON	NAP	53	82	2618	0.0452		*	0.172579	small

## Sheet: Caudate_R
	Caudate_R
Step 1	2x4 non-parametric ANOVA using ART
		Term	F	Df	Df.res	Pr(>F)
	COND	COND	33.1871	1	133	5.5381e-08
	RUN	RUN	10.6477	3	399	9.51629e-07
	COND:RUN	COND:RUN	7.71808	3	399	5.04672e-05
Step 2	CON:1x4 repeated measures non-parametric ANOVA using Friedmann test
	chi-squared	df	p.value	method	data
	13.5962	3	0.00350961	Friedman rank sum test	Caudate_R and RUN and SUB
Step 3	CON:Non-parametric pair-wise comparisons using paired Wilcox test
		group1	group2	n1	n2	statistic	p	p.adj	p.a.sig	effsize	magnitude
	Caudate_R	RUN1	RUN2	53	53	305	0.000284	0.002	**	0.319749	moderate
	Caudate_R	RUN1	RUN3	53	53	561	0.173	1	ns	0.111086	small
	Caudate_R	RUN1	RUN4	53	53	540	0.121	0.726	ns	0.0991167	small
	Caudate_R	RUN2	RUN3	53	53	1052	0.003	0.018	*	0.243653	small
	Caudate_R	RUN2	RUN4	53	53	1000	0.012	0.071	ns	0.247638	small
	Caudate_R	RUN3	RUN4	53	53	692	0.839	1	ns	0.0119681	small
Step 4	NAP:1x4 repeated measures non-parametric ANOVA using Friedmann test
	chi-squared	df	p.value	method	data
	24.2195	3	2.24779e-05	Friedman rank sum test	Caudate_R and RUN and SUB
Step 5	NAP:Non-parametric pair-wise comparisons using paired Wilcox test
		group1	group2	n1	n2	statistic	p	p.adj	p.a.sig	effsize	magnitude
	Caudate_R	RUN1	RUN2	82	82	1116	0.007	0.041	*	0.171293	small
	Caudate_R	RUN1	RUN3	82	82	906	0.000238	0.001	***	0.250133	small
	Caudate_R	RUN1	RUN4	82	82	656	1.36e-06	8.16e-06	****	0.38188	moderate
	Caudate_R	RUN2	RUN3	82	82	1379	0.137	0.822	ns	0.115565	small
	Caudate_R	RUN2	RUN4	82	82	1063	0.003	0.019	*	0.227794	small
	Caudate_R	RUN3	RUN4	82	82	1372	0.128	0.768	ns	0.079355	small
Step 6	Non-parametric Wilcox test between CON and NAP for each run
		group1	group2	n1	n2	statistic	p		p.signif	effsize	magnitude
	RUN1	CON	NAP	53	82	3168	7.43e-06		****	0.385862	moderate
	RUN2	CON	NAP	53	82	3520.5	1.28e-09		****	0.522563	large
	RUN3	CON	NAP	53	82	2631	0.0393		*	0.177614	small
	RUN4	CON	NAP	53	82	2469	0.183		ns	0.114794	small

## Sheet: Putamen_L
	Putamen_L
Step 1	2x4 non-parametric ANOVA using ART
		Term	F	Df	Df.res	Pr(>F)
	COND	COND	7.49607	1	133	0.00703034
	RUN	RUN	6.72488	3	399	0.000195328
	COND:RUN	COND:RUN	7.92321	3	399	3.81721e-05
Step 2	CON:1x4 repeated measures non-parametric ANOVA using Friedmann test
	chi-squared	df	p.value	method	data
	7.46038	3	0.0585853	Friedman rank sum test	Putamen_L and RUN and SUB
Step 4	NAP:1x4 repeated measures non-parametric ANOVA using Friedmann test
	chi-squared	df	p.value	method	data
	6.54535e-06	3	6.54535e-06	Friedman rank sum test	Putamen_L and RUN and SUB
Step 5	NAP:Non-parametric pair-wise comparisons using paired Wilcox test
		group1	group2	n1	n2	statistic	p	p.adj	p.a.sig	effsize	magnitude
	Putamen_L	RUN1	RUN2	82	82	1297	0.062	0.371	ns	0.139448	small
	Putamen_L	RUN1	RUN3	82	82	1048	0.003	0.015	*	0.215721	small
	Putamen_L	RUN1	RUN4	82	82	661	1.53e-06	9.18e-06	****	0.334626	moderate
	Putamen_L	RUN2	RUN3	82	82	1352	0.107	0.642	ns	0.0924518	small
	Putamen_L	RUN2	RUN4	82	82	1021	0.002	0.01	**	0.219062	small
	Putamen_L	RUN3	RUN4	82	82	1217	0.025	0.152	ns	0.112227	small
Step 6	Non-parametric Wilcox test between CON and NAP for each run
		group1	group2	n1	n2	statistic	p		p.signif	effsize	magnitude
	RUN1	CON	NAP	53	82	2928	0.000675		***	0.29279	small
	RUN2	CON	NAP	53	82	3078.5	4.55e-05		****	0.351155	moderate
	RUN3	CON	NAP	53	82	2374	0.366		ns	0.0779485	small
	RUN4	CON	NAP	53	82	1990	0.411		ns	0.0709707	small

## Sheet: Putamen_R
	Putamen_R
Step 1	2x4 non-parametric ANOVA using ART
		Term	F	Df	Df.res	Pr(>F)
	COND	COND	8.41763	1	133	0.00435023
	RUN	RUN	11.152	3	399	4.82562e-07
	COND:RUN	COND:RUN	5.2965	3	399	0.00136903
Step 2	CON:1x4 repeated measures non-parametric ANOVA using Friedmann test
	chi-squared	df	p.value	method	data
	14.2302	3	0.002608	Friedman rank sum test	Putamen_R and RUN and SUB
Step 3	CON:Non-parametric pair-wise comparisons using paired Wilcox test
		group1	group2	n1	n2	statistic	p	p.adj	p.a.sig	effsize	magnitude
	Putamen_R	RUN1	RUN2	53	53	308	0.000314	0.002	**	0.278016	small
	Putamen_R	RUN1	RUN3	53	53	540	0.121	0.726	ns	0.135635	small
	Putamen_R	RUN1	RUN4	53	53	602	0.317	1	ns	0.0512461	small
	Putamen_R	RUN2	RUN3	53	53	961	0.03	0.181	ns	0.166936	small
	Putamen_R	RUN2	RUN4	53	53	1019	0.007	0.044	*	0.236591	small
	Putamen_R	RUN3	RUN4	53	53	836	0.288	1	ns	0.0708882	small
Step 4	NAP:1x4 repeated measures non-parametric ANOVA using Friedmann test
	chi-squared	df	p.value	method	data
	21.5561	3	8.06826e-05	Friedman rank sum test	Putamen_R and RUN and SUB
Step 5	NAP:Non-parametric pair-wise comparisons using paired Wilcox test
		group1	group2	n1	n2	statistic	p	p.adj	p.a.sig	effsize	magnitude
	Putamen_R	RUN1	RUN2	82	82	1017	0.002	0.009	**	0.240375	small
	Putamen_R	RUN1	RUN3	82	82	820	4.65e-05	0.000279	***	0.304834	moderate
	Putamen_R	RUN1	RUN4	82	82	668	1.79e-06	1.07e-05	****	0.333342	moderate
	Putamen_R	RUN2	RUN3	82	82	1395	0.157	0.942	ns	0.0970744	small
	Putamen_R	RUN2	RUN4	82	82	1190	0.018	0.109	ns	0.142532	small
	Putamen_R	RUN3	RUN4	82	82	1478	0.303	1	ns	0.042374	small
Step 6	Non-parametric Wilcox test between CON and NAP for each run
		group1	group2	n1	n2	statistic	p		p.signif	effsize	magnitude
	RUN1	CON	NAP	53	82	2854	0.00217		**	0.264093	small
	RUN2	CON	NAP	53	82	3092.5	3.46e-05		****	0.356584	moderate
	RUN3	CON	NAP	53	82	2403	0.301		ns	0.0891948	small
	RUN4	CON	NAP	53	82	2107	0.768		ns	0.025596	small

## Sheet: Pallidum_L
	Pallidum_L
Step 1	2x4 non-parametric ANOVA using ART
		Term	F	Df	Df.res	Pr(>F)
	COND	COND	5.05006	1	133	0.0262723
	RUN	RUN	3.24673	3	399	0.0219356
	COND:RUN	COND:RUN	3.39376	3	399	0.0180125
Step 2	CON:1x4 repeated measures non-parametric ANOVA using Friedmann test
	chi-squared	df	p.value	method	data
	7.64151	3	0.0540318	Friedman rank sum test	Pallidum_L and RUN and SUB
Step 4	NAP:1x4 repeated measures non-parametric ANOVA using Friedmann test
	chi-squared	df	p.value	method	data
	7.64151	3	0.0207111	Friedman rank sum test	Pallidum_L and RUN and SUB
Step 5	NAP:Non-parametric pair-wise comparisons using paired Wilcox test
		group1	group2	n1	n2	statistic	p	p.adj	p.a.sig	effsize	magnitude
	Pallidum_L	RUN1	RUN2	82	82	1279	0.051	0.307	ns	0.169752	small
	Pallidum_L	RUN1	RUN3	82	82	1008	0.001	0.008	**	0.266313	small
	Pallidum_L	RUN1	RUN4	82	82	1145	0.01	0.061	ns	0.208788	small
	Pallidum_L	RUN2	RUN3	82	82	1374	0.131	0.786	ns	0.109658	small
	Pallidum_L	RUN2	RUN4	82	82	1538	0.451	1	ns	0.0518764	small
	Pallidum_L	RUN3	RUN4	82	82	1845	0.509	1	ns	0.0480239	small
Step 6	Non-parametric Wilcox test between CON and NAP for each run
		group1	group2	n1	n2	statistic	p		p.signif	effsize	magnitude
	RUN1	CON	NAP	53	82	2754	0.00891		**	0.225313	small
	RUN2	CON	NAP	53	82	2803.5	0.00453		**	0.244509	small
	RUN3	CON	NAP	53	82	2078	0.67		ns	0.0368413	small
	RUN4	CON	NAP	53	82	2188	0.948		ns	0.00581727	small

## Sheet: Pallidum_R
	Pallidum_R
Step 1	2x4 non-parametric ANOVA using ART
		Term	F	Df	Df.res	Pr(>F)
	COND	COND	2.45099	1	133	0.119827
	RUN	RUN	2.99604	3	399	0.0306577
	COND:RUN	COND:RUN	1.67326	3	399	0.172186
Step 7	Non-parametric Wilcox test between CON and NAP
		group1	group2	n1	n2	statistic	p		p.signif	effsize	magnitude
		CON	NAP	212	328	38174.5	0.0544		ns	0.0827944	small

## Sheet: Thalamus_L
	Thalamus_L
Step 1	2x4 non-parametric ANOVA using ART
		Term	F	Df	Df.res	Pr(>F)
	COND	COND	28.1697	1	133	4.52566e-07
	RUN	RUN	4.1471	3	399	0.00652363
	COND:RUN	COND:RUN	8.10464	3	399	2.98226e-05
Step 2	CON:1x4 repeated measures non-parametric ANOVA using Friedmann test
	chi-squared	df	p.value	method	data
	10.4264	3	0.0152685	Friedman rank sum test	Thalamus_L and RUN and SUB
Step 3	CON:Non-parametric pair-wise comparisons using paired Wilcox test
		group1	group2	n1	n2	statistic	p	p.adj	p.a.sig	effsize	magnitude
	Thalamus_L	RUN1	RUN2	53	53	360	0.002	0.01	**	0.282925	small
	Thalamus_L	RUN1	RUN3	53	53	770	0.633	1	ns	0.071807	small
	Thalamus_L	RUN1	RUN4	53	53	630	0.452	1	ns	0.0444951	small
	Thalamus_L	RUN2	RUN3	53	53	1132	0.000231	0.001	***	0.359649	moderate
	Thalamus_L	RUN2	RUN4	53	53	996	0.013	0.079	ns	0.25623	small
	Thalamus_L	RUN3	RUN4	53	53	555	0.157	0.942	ns	0.113237	small
Step 4	NAP:1x4 repeated measures non-parametric ANOVA using Friedmann test
	chi-squared	df	p.value	method	data
	4.49268	3	0.212944	Friedman rank sum test	Thalamus_L and RUN and SUB
Step 6	Non-parametric Wilcox test between CON and NAP for each run
		group1	group2	n1	n2	statistic	p		p.signif	effsize	magnitude
	RUN1	CON	NAP	53	82	3037	9.99e-05		****	0.33506	moderate
	RUN2	CON	NAP	53	82	3529.5	9.97e-10		****	0.526053	large
	RUN3	CON	NAP	53	82	2450	0.213		ns	0.107422	small
	RUN4	CON	NAP	53	82	2655	0.03		*	0.186928	small

## Sheet: Thalamus_R
	Thalamus_R
Step 1	2x4 non-parametric ANOVA using ART
		Term	F	Df	Df.res	Pr(>F)
	COND	COND	13.4655	1	133	0.000351
	RUN	RUN	10.4575	3	399	1.23e-06
	COND:RUN	COND:RUN	3.03202	3	399	0.029222
Step 2	CON:1x4 repeated measures non-parametric ANOVA using Friedmann test
	chi-squared	df	p.value	method	data
	11.4679	3	0.00944693	Friedman rank sum test	Thalamus_R and RUN and SUB
Step 3	CON:Non-parametric pair-wise comparisons using paired Wilcox test
		group1	group2	n1	n2	statistic	p	p.adj	p.a.sig	effsize	magnitude
	Thalamus_R	RUN1	RUN2	53	53	309	0.000325	0.002	**	0.282312	small
	Thalamus_R	RUN1	RUN3	53	53	562	0.176	1	ns	0.0779443	small
	Thalamus_R	RUN1	RUN4	53	53	522	0.088	0.525	ns	0.124893	small
	Thalamus_R	RUN2	RUN3	53	53	984	0.018	0.106	ns	0.230764	small
	Thalamus_R	RUN2	RUN4	53	53	893	0.117	0.702	ns	0.178901	small
	Thalamus_R	RUN3	RUN4	53	53	647	0.547	1	ns	0.0451107	small
Step 4	NAP:1x4 repeated measures non-parametric ANOVA using Friedmann test
	chi-squared	df	p.value	method	data
	25.478	3	1.22652e-05	Friedman rank sum test	Thalamus_R and RUN and SUB
Step 5	NAP:Non-parametric pair-wise comparisons using paired Wilcox test
		group1	group2	n1	n2	statistic	p	p.adj	p.a.sig	effsize	magnitude
	Thalamus_R	RUN1	RUN2	82	82	979	0.000845	0.005	**	0.268624	small
	Thalamus_R	RUN1	RUN3	82	82	884	0.000159	0.000954	***	0.250904	small
	Thalamus_R	RUN1	RUN4	82	82	635	8.31e-07	4.99e-06	****	0.348751	moderate
	Thalamus_R	RUN2	RUN3	82	82	1556	0.503	1	ns	0.0282492	small
	Thalamus_R	RUN2	RUN4	82	82	1375	0.132	0.792	ns	0.0945076	small
	Thalamus_R	RUN3	RUN4	82	82	1499	0.35	1	ns	0.0677984	small
Step 6	Non-parametric Wilcox test between CON and NAP for each run
		group1	group2	n1	n2	statistic	p		p.signif	effsize	magnitude
	RUN1	CON	NAP	53	82	2918	0.000795		***	0.288912	small
	RUN2	CON	NAP	53	82	3037.5	9.9e-05		****	0.335255	moderate
	RUN3	CON	NAP	53	82	2389	0.332		ns	0.083766	small
	RUN4	CON	NAP	53	82	2407	0.293		ns	0.0907494	small

## Sheet: Overview
Region of Interest	Main effect of group				Main effect of run (largest)				Interaction Group x Run
	Z	p	effect size		Z	p	effect size		F		p
Caudate_L	3295.5	4.29e-07	0.435308		1179	0	0.4		F(3,339) =	4.89855	0.00235297
Caudate_R	3520.5	0	0.522563		656	0	0.38188		F(3,339) =	7.71808	0
Putamen_L	3078.5	0	0.351155		661	0	0.334626		F(3,339) =	7.92321	0
Putamen_R	3092.5	0	0.356584		668	0	0.333342		F(3,339) =	5.2965	0.001
Pallidum_L	2803.5	0.005	0.244509		1008	0.008	0.266313		F(3,339) =	3.39376	0.018
Pallidum_R	38174.5	0.0544	0.0827944						F(3,339) =	1.67326	0.0827944
Thalamus_L	3529.5	0	0.526053		1132	0.001	0.359649		F(3,339) =	8.10464	0
Thalamus_R	3037.5	0	0.335255		635	0	0.348751		F(3,339) =	3.03202	0.029222

## Sheet: Overview p<
Region of Interest	Main effect of group				Main effect of run (largest)				Interaction Group x Run
	Z	p	effect size		Z	p	effect size		F		p
Caudate_L	3295.5	<0.001	0.435308		1179	<0.001	0.4		F(3,339) =	4.89855	0.00235297
Caudate_R	3520.5	<0.001	0.522563		656	<0.001	0.38188		F(3,339) =	7.71808	<0.001
Putamen_L	3078.5	<0.001	0.351155		661	<0.001	0.334626		F(3,339) =	7.92321	<0.001
Putamen_R	3092.5	<0.001	0.356584		668	<0.001	0.333342		F(3,339) =	5.2965	0.001
Pallidum_L	2803.5	0.005	0.244509		1008	0.008	0.266313		F(3,339) =	3.39376	0.018
Pallidum_R	38174.5	0.0544	0.0827944						F(3,339) =	1.67326	0.0827944
Thalamus_L	3529.5	<0.001	0.526053		1132	0.001	0.359649		F(3,339) =	8.10464	<0.001
Thalamus_R	3037.5	<0.001	0.335255		635	<0.001	0.348751		F(3,339) =	3.03202	0.029222

[truncated: 1 more sheets: Sheet2]
