# Supplementary material for: Metastability as a candidate neuromechanistic biomarker of schizophrenia pathology
Source: PLoS One. 2023 Mar 23;18(3):e0282707. doi: 10.1371/journal.pone.0282707 (PMC10035891; doi:10.1371/journal.pone.0282707)
Supplement: S2 Data — (XLSX) [file pone.0282707.s015.xlsx]

## Sheet: Global META
	META
Step 1	2x4 non-parametric ANOVA using ART
		Term	F	Df	Df.res	Pr(>F)
	COND	COND	0.235076	1	133	0.628583
	RUN	RUN	1.30224	3	399	0.2733
	COND:RUN	COND:RUN	3.1916	3	399	0.0236143
Step 2	CON:1x4 repeated measures non-parametric ANOVA using Friedmann test
	chi-squared	df	p.value	method	data
	0.871698	3	0.832252	Friedman rank sum test	META and RUN and SUB
Step 4	NAP:1x4 repeated measures non-parametric ANOVA using Friedmann test
	chi-squared	df	p.value	method	data
	6.67317	3	0.0830776	Friedman rank sum test	META and RUN and SUB
Step 6	Non-parametric Wilcox test between CON and NAP for each run
		.y.	group1	group2	n1	n2	statistic	p	p.signif	effsize	magnitude
	RUN1	META	CON	NAP	53	82	2082	0.683	ns	0.0352899	small
	RUN2	META	CON	NAP	53	82	2131	0.852	ns	0.0162877	small
	RUN3	META	CON	NAP	53	82	2003	0.445	ns	0.0659262	small
	RUN4	META	CON	NAP	53	82	2694	0.019	*	0.202045	small

## Sheet: Global Cobre
META
t statistic	df	p	CI-L	CI-U
-3.34725	125.95	0.0016	-0.01888	-0.00428

## Sheet: MODE1
	MODE1
Step 1	2x4 non-parametric ANOVA using ART
		Term	F	Df	Df.res	Pr(>F)
	COND	COND	2.54328	1	133	0.113138
	RUN	RUN	1.16753	3	399	0.321846
	COND:RUN	COND:RUN	1.89118	3	399	0.130465
Step 7	Non-parametric Wilcox test between CON and NAP
		group1	group2	n1	n2	statistic	p		p.signif	effsize	magnitude
	META	CON	NAP	212	328	38480	0.0361		*	0.090219	small

## Sheet: MODE2
	MODE2
Step 1	2x4 non-parametric ANOVA using ART
		Term	F	Df	Df.res	Pr(>F)
	COND	COND	0.355512	1	133	0.552023
	RUN	RUN	2.23794	3	399	0.0833308
	COND:RUN	COND:RUN	1.97542	3	399	0.117085
Step 7	Non-parametric Wilcox test between CON and NAP
		group1	group2	n1	n2	statistic	p		p.signif	effsize	magnitude
	META	CON	NAP	212	328	33552	0.492		ns	0.0295545	small

## Sheet: MODE3
	MODE3
Step 1	2x4 non-parametric ANOVA using ART
		Term	F	Df	Df.res	Pr(>F)
	COND	COND	0.627512	1	133	0.42968
	RUN	RUN	0.520056	3	399	0.668705
	COND:RUN	COND:RUN	2.07136	3	399	0.103449
Step 7	Non-parametric Wilcox test between CON and NAP
		group1	group2	n1	n2	statistic	p		p.signif	effsize	magnitude
	META	CON	NAP	212	328	36250	0.403		ns	0.0360196	small

## Sheet: MODE4
	MODE4
Step 1	2x4 non-parametric ANOVA using ART
		Term	F	Df	Df.res	Pr(>F)
	COND	COND	1.48609	1	133	0.224981
	RUN	RUN	4.12828	3	399	0.00669187
	COND:RUN	COND:RUN	3.66537	3	399	0.0125024
Step 2	CON:1x4 repeated measures non-parametric ANOVA using Friedmann test
	chi-squared	df	p.value	method	data
	0.871698	3	0.832252	Friedman rank sum test	META and RUN and SUB
Step 4	NAP:1x4 repeated measures non-parametric ANOVA using Friedmann test
	chi-squared	df	p.value	method	data
	19.7707	3	0.000189362	Friedman rank sum test	META and RUN and SUB
Step 5	NAP:Non-parametric pair-wise comparisons using paired Wilcox test
		group1	group2	n1	n2	statistic	p	p.adj	p.a.sig	effsize	magnitude
	META	RUN1	RUN2	82	82	1159	0.012	0.073	ns	0.193635	small
	META	RUN1	RUN3	82	82	1567	0.536	1	ns	0.0287628	small
	META	RUN1	RUN4	82	82	2265	0.009	0.055	ns	0.159479	small
	META	RUN2	RUN3	82	82	2019	0.143	0.858	ns	0.124039	small
	META	RUN2	RUN4	82	82	2601	3.24e-05	0.000194	***	0.307659	moderate
	META	RUN3	RUN4	82	82	2364	0.002	0.013	*	0.181051	small
Step 6	Non-parametric Wilcox test between CON and NAP for each run
		group1	group2	n1	n2	statistic	p		p.signif	effsize	magnitude
	RUN1	CON	NAP	53	82	2363	0.393		ns	0.073682	small
	RUN2	CON	NAP	53	82	1919	0.253		ns	0.0985016	small
	RUN3	CON	NAP	53	82	2175	0.995		ns	0.000775603	small
	RUN4	CON	NAP	53	82	2808	0.00425		**	0.246254	small

## Sheet: MODE5
	MODE5
Step 1	2x4 non-parametric ANOVA using ART
		Term	F	Df	Df.res	Pr(>F)
	COND	COND	15.511	1	133	0.000131743
	RUN	RUN	4.34389	3	399	0.00499709
	COND:RUN	COND:RUN	11.3253	3	399	3.8227e-07
Step 2	CON:1x4 repeated measures non-parametric ANOVA using Friedmann test
	chi-squared	df	p.value	method	data
	9	3	0.0292909	Friedman rank sum test	META and RUN and SUB
Step 3	CON:Non-parametric pair-wise comparisons using paired Wilcox test
		group1	group2	n1	n2	statistic	p	p.adj	p.a.sig	effsize	magnitude
	META	RUN1	RUN2	53	53	454	0.021	0.125	ns	0.249477	small
	META	RUN1	RUN3	53	53	814	0.386	1	ns	0.096661	small
	META	RUN1	RUN4	53	53	567	0.19	1	ns	0.110776	small
	META	RUN2	RUN3	53	53	1075	0.001	0.009	**	0.342149	moderate
	META	RUN2	RUN4	53	53	895	0.113	0.678	ns	0.154964	small
	META	RUN3	RUN4	53	53	472	0.032	0.189	ns	0.219405	small
Step 4	NAP:1x4 repeated measures non-parametric ANOVA using Friedmann test
	chi-squared	df	p.value	method	data
	21.8049	3	7.16221e-05	Friedman rank sum test	META and RUN and SUB
Step 5	NAP:Non-parametric pair-wise comparisons using paired Wilcox test
		group1	group2	n1	n2	statistic	p	p.adj	p.a.sig	effsize	magnitude
	META	RUN1	RUN2	82	82	2340	0.003	0.019	*	0.26811	small
	META	RUN1	RUN3	82	82	2030	0.129	0.774	ns	0.130973	small
	META	RUN1	RUN4	82	82	2740	1.6e-06	9.6e-06	****	0.410126	moderate
	META	RUN2	RUN3	82	82	1358	0.113	0.678	ns	0.123526	small
	META	RUN2	RUN4	82	82	2050	0.108	0.648	ns	0.140475	small
	META	RUN3	RUN4	82	82	2295	0.006	0.037	*	0.256297	small
Step 6	Non-parametric Wilcox test between CON and NAP for each run
		group1	group2	n1	n2	statistic	p		p.signif	effsize	magnitude
	RUN1	CON	NAP	53	82	1033	2.83e-07		****	0.442094	moderate
	RUN2	CON	NAP	53	82	2383	0.345		ns	0.081438	small
	RUN3	CON	NAP	53	82	1196	1.08e-05		****	0.378882	moderate
	RUN4	CON	NAP	53	82	2337	0.461		ns	0.0635994	small

## Sheet: Mode Cobre
t statistic	df	p	CI-L	CI-U
-1.00337	126.971	0.317832	-0.0136147	0.00441279
-0.756609	125.282	0.452545	-0.0115655	0.0050977
-4.16891	127.528	0	-0.039782	-0.0129909
-1.86874	124.547	0.0622062	-0.0149034	0.000638079
-3.5505	121.888	0.0030003	-0.0313785	-0.00777833
