# Supplementary material for: Metastability as a candidate neuromechanistic biomarker of schizophrenia pathology
Source: PLoS One. 2023 Mar 23;18(3):e0282707. doi: 10.1371/journal.pone.0282707 (PMC10035891; doi:10.1371/journal.pone.0282707)
Supplement: S3 Data — (XLSX) [file pone.0282707.s016.xlsx]

## Sheet: VAR
	VAR
Step 1	2x4 non-parametric ANOVA using ART
		Term	F	Df	Df.res	Pr(>F)
	COND	COND	4.25063	1	133	0.0411833
	RUN	RUN	1.49892	3	399	0.214334
	COND:RUN	COND:RUN	8.41071	3	399	1.96705e-05
Step 2	CON:1x4 repeated measures non-parametric ANOVA using Friedmann test
	chi-squared	df	p.value	method	data
	3.13585	3	0.37115	Friedman rank sum test	VAR and RUN and SUB
Step 4	NAP:1x4 repeated measures non-parametric ANOVA using Friedmann test
	chi-squared	df	p.value	method	data
	19.1561	3	0.000253814	Friedman rank sum test	VAR and RUN and SUB
Step 5	NAP:Non-parametric pair-wise comparisons using paired Wilcox test
		group1	group2	n1	n2	statistic	p	p.adj	p.a.sig	effsize	magnitude
	VAR	RUN1	RUN2	82	82	1798	0.657	1	ns	0.0511053	small
	VAR	RUN1	RUN3	82	82	2413	0.001	0.006	**	0.214694	small
	VAR	RUN1	RUN4	82	82	2492	0.00026	2492	**	0.216491	small
	VAR	RUN2	RUN3	82	82	2244	0.012	0.073	ns	0.156654	small
	VAR	RUN2	RUN4	82	82	2249	0.011	0.068	ns	0.164616	small
	VAR	RUN3	RUN4	82	82	1910	0.336	1	ns	0.0290196	small
Step 6	Non-parametric Wilcox test between CON and NAP for each run
		group1	group2	n1	n2	statistic	p		p.signif	effsize	magnitude
	RUN1	CON	NAP	53	82	1455	0.00123		**	0.278441	small
	RUN2	CON	NAP	53	82	1494	0.00223		**	0.263317	small
	RUN3	CON	NAP	53	82	2140	0.884		ns	0.0127974	small
	RUN4	CON	NAP	53	82	2326	0.492		ns	0.0593336	small

## Sheet: Global Cobre
VAR
t statistic	df	p	CI-L	CI-U
-4.16921	125.975	0.00010001	-0.00138822	-0.000452392

## Sheet: Overview global VAR
	Main effect of group				Main effect of run (largest)				Interaction Group x Run
	Z	p	effect size		Z	p	effect size		F		p
Global	1455	0.001	0.278441		2492	0.002	0.216491		F(3,339) =	8.41071	<0.001

## Sheet: MODE1
	MODE1
Step 1	2x4 non-parametric ANOVA using ART
		Term	F	Df	Df.res	Pr(>F)
	COND	COND	3.29406	1	133	0.0717841
	RUN	RUN	0.949708	3	399	0.416543
	COND:RUN	COND:RUN	8.62917	3	399	1.46188e-05
Step 2	CON:1x4 repeated measures non-parametric ANOVA using Friedmann test
	chi-squared	df	p.value	method	data
	3	3	0.391625	Friedman rank sum test	VAR and RUN and SUB
Step 4	NAP:1x4 repeated measures non-parametric ANOVA using Friedmann test
	chi-squared	df	p.value	method	data
	18.878	3	0.00028974	Friedman rank sum test	VAR and RUN and SUB
Step 5	NAP:Non-parametric pair-wise comparisons using paired Wilcox test
		group1	group2	n1	n2	statistic	p	p.adj	p.a.sig	effsize	magnitude
	VAR	RUN1	RUN2	82	82	1528	0.424	1	ns	0.0169495	small
	VAR	RUN1	RUN3	82	82	2256	0.01	0.062	ns	0.151775	small
	VAR	RUN1	RUN4	82	82	2463	0.000435	0.003	**	0.193892	small
	VAR	RUN2	RUN3	82	82	2275	0.008	0.048	*	0.167184	small
	VAR	RUN2	RUN4	82	82	2377	0.002	0.011	*	0.201339	small
	VAR	RUN3	RUN4	82	82	2051	0.107	0.642	ns	0.058296	small
Step 6	Non-parametric Wilcox test between CON and NAP for each run
		group1	group2	n1	n2	statistic	p		p.signif	effsize	magnitude
	RUN1	CON	NAP	53	82	1570	0.00663		**	0.233844	small
	RUN2	CON	NAP	53	82	1434	0.000876		***	0.286585	small
	RUN3	CON	NAP	53	82	2142	0.891		ns	0.0120218	small
	RUN4	CON	NAP	53	82	2394	0.32		ns	0.0857041	small

## Sheet: MODE2
	MODE2
Step 1	2x4 non-parametric ANOVA using ART
		Term	F	Df	Df.res	Pr(>F)
	COND	COND	3.52128	1	133	0.062777
	RUN	RUN	0.423511	3	399	0.736245
	COND:RUN	COND:RUN	7.97007	3	399	3.58141e-05
Step 2	CON:1x4 repeated measures non-parametric ANOVA using Friedmann test
	chi-squared	df	p.value	method	data
	4.4717	3	0.214829	Friedman rank sum test	VAR and RUN and SUB
Step 4	NAP:1x4 repeated measures non-parametric ANOVA using Friedmann test
	chi-squared	df	p.value	method	data
	10.5951	3	0.0141293	Friedman rank sum test	VAR and RUN and SUB
Step 5	NAP:Non-parametric pair-wise comparisons using paired Wilcox test
		group1	group2	n1	n2	statistic	p	p.adj	p.a.sig	effsize	magnitude
	VAR	RUN1	RUN2	82	82	1565	0.53	1	ns	0.0287628	small
	VAR	RUN1	RUN3	82	82	2228	0.015	0.09	ns	0.151775	small
	VAR	RUN1	RUN4	82	82	2322	0.004	0.025	*	0.168211	small
	VAR	RUN2	RUN3	82	82	2213	0.018	0.109	ns	0.166413	small
	VAR	RUN2	RUN4	82	82	2213	0.018	0.109	ns	0.170522	small
	VAR	RUN3	RUN4	82	82	1779	0.722	1	ns	0.0236266	small
Step 6	Non-parametric Wilcox test between CON and NAP for each run
		group1	group2	n1	n2	statistic	p		p.signif	effsize	magnitude
	RUN1	CON	NAP	53	82	1509	0.00279		**	0.2575	small
	RUN2	CON	NAP	53	82	1453	0.00119		**	0.279217	small
	RUN3	CON	NAP	53	82	2224	0.82		ns	0.0197779	small
	RUN4	CON	NAP	53	82	2340	0.453		ns	0.0647628	small

## Sheet: MODE3
	MODE3
Step 1	2x4 non-parametric ANOVA using ART
		Term	F	Df	Df.res	Pr(>F)
	COND	COND	0.863044	1	133	0.354571
	RUN	RUN	3.92829	3	399	0.00876965
	COND:RUN	COND:RUN	6.39494	3	399	0.000306303
Step 2	CON:1x4 repeated measures non-parametric ANOVA using Friedmann test
	chi-squared	df	p.value	method	data
	3.36226	3	0.33907	Friedman rank sum test	VAR and RUN and SUB
Step 4	NAP:1x4 repeated measures non-parametric ANOVA using Friedmann test
	chi-squared	df	p.value	method	data
	21.1317	3	9.88495e-05	Friedman rank sum test	VAR and RUN and SUB
Step 5	NAP:Non-parametric pair-wise comparisons using paired Wilcox test
		group1	group2	n1	n2	statistic	p	p.adj	p.a.sig	effsize	magnitude
	VAR	RUN1	RUN2	82	82	1840	0.523	1	ns	0.0654867	small
	VAR	RUN1	RUN3	82	82	2327	0.004	0.023	*	0.203651	small
	VAR	RUN1	RUN4	82	82	2568	6.24e-05	0.000374	***	0.277612	small
	VAR	RUN2	RUN3	82	82	2219	0.017	0.101	ns	0.152545	small
	VAR	RUN2	RUN4	82	82	2460	0.000458	0.003	**	0.222141	small
	VAR	RUN3	RUN4	82	82	2158	0.035	0.21	ns	0.086802	small
Step 6	Non-parametric Wilcox test between CON and NAP for each run
		group1	group2	n1	n2	statistic	p		p.signif	effsize	magnitude
	RUN1	CON	NAP	53	82	1548	0.00489		**	0.242376	small
	RUN2	CON	NAP	53	82	1815	0.107		ns	0.138833	small
	RUN3	CON	NAP	53	82	2155	0.937		ns	0.00698043	small
	RUN4	CON	NAP	53	82	2532	0.106		ns	0.139221	small

## Sheet: MODE4
	MODE4
Step 1	2x4 non-parametric ANOVA using ART
		Term	F	Df	Df.res	Pr(>F)
	COND	COND	9.53562	1	133	0.00245352
	RUN	RUN	6.77855	3	399	0.000181543
	COND:RUN	COND:RUN	20.2502	3	399	3.10175e-12
Step 2	CON:1x4 repeated measures non-parametric ANOVA using Friedmann test
	chi-squared	df	p.value	method	data
	11.3321	3	0.0100593	Friedman rank sum test	VAR and RUN and SUB
Step 3	CON:Non-parametric pair-wise comparisons using paired Wilcox test
		group1	group2	n1	n2	statistic	p	p.adj	p.a.sig	effsize	magnitude
	VAR	RUN1	RUN2	53	53	953	0.036	0.215	ns	0.175217	small
	VAR	RUN1	RUN3	53	53	689	0.818	1	ns	0.0451084	small
	VAR	RUN1	RUN4	53	53	513	0.074	0.442	ns	0.19547	small
	VAR	RUN2	RUN3	53	53	482	0.039	0.235	ns	0.189946	small
	VAR	RUN2	RUN4	53	53	339	0.000873	0.005	**	0.319441	moderate
	VAR	RUN3	RUN4	53	53	562	0.176	1	ns	0.135325	small
Step 4	NAP:1x4 repeated measures non-parametric ANOVA using Friedmann test
	chi-squared	df	p.value	method	data
	49.8	3	8.8124e-11	Friedman rank sum test	VAR and RUN and SUB
Step 5	NAP:Non-parametric pair-wise comparisons using paired Wilcox test
		group1	group2	n1	n2	statistic	p	p.adj	p.a.sig	effsize	magnitude
	VAR	RUN1	RUN2	82	82	1953	0.246	1	ns	0.101697	small
	VAR	RUN1	RUN3	82	82	2801	3.76e-07	2.26e-06	****	0.335138	moderate
	VAR	RUN1	RUN4	82	82	2851	1.09e-07	6.54e-07	****	0.350803	moderate
	VAR	RUN2	RUN3	82	82	2491	0.000265	0.002	**	0.23755	small
	VAR	RUN2	RUN4	82	82	2560	7.29e-05	0.000437	***	0.25604	small
	VAR	RUN3	RUN4	82	82	1970	0.215	1	ns	0.0349262	small
Step 6	Non-parametric Wilcox test between CON and NAP for each run
		group1	group2	n1	n2	statistic	p		p.signif	effsize	magnitude
	RUN1	CON	NAP	53	82	1153	4.35e-06		****	0.395557	moderate
	RUN2	CON	NAP	53	82	1145	3.66e-06		****	0.39866	moderate
	RUN3	CON	NAP	53	82	2077	0.667		ns	0.0372289	small
	RUN4	CON	NAP	53	82	2511	0.128		ns	0.131077	small

## Sheet: MODE5
	MODE5
Step 1	2x4 non-parametric ANOVA using ART
		Term	F	Df	Df.res	Pr(>F)
	COND	COND	4.82721	1	133	0.0297457
	RUN	RUN	1.94752	3	399	0.121364
	COND:RUN	COND:RUN	2.00542	3	399	0.112645
Step 7	Non-parametric Wilcox test between CON and NAP
		group1	group2	n1	n2	statistic	p		p.signif	effsize	magnitude
	VAR	CON	NAP	212	328	29266	0.00189		**	0.133724	small

## Sheet: Mode Overview
Mode of Interest	Main effect of group				Main effect of run (largest)				Interaction Group x Run
	Z	p	effect size		Z	p	effect size		F		p
Mode 1	1434	0.001	0.287		2377	0.002	0.201339		F(3,339) =	8.62917	0
Mode 2	1453	0.001	0.279217		2322	0.025	0.168211		F(3,339) =	7.97007	0
Mode 3	1548	0.005	0.242376		2568	0	0.277612		F(3,339) =	6.39494	0
Mode 4	1145	0	0.39866		2851	0	0.350803		F(3,339) =	20.2502	0
Mode 5	29266	0.00189	0.133724						F(3,339) =	2.00542	0.112645

## Sheet: Mode Overview p<
Mode of Interest	Main effect of group				Main effect of run (largest)				Interaction Group x Run
	Z	p	effect size		Z	p	effect size		F		p
Mode 1	1434	0.001	0.287		2377	0.002	0.201339		F(3,339) =	8.62917	<0.001
Mode 2	1453	0.001	0.279217		2322	0.025	0.168211		F(3,339) =	7.97007	<0.001
Mode 3	1548	0.005	0.242376		2568	<0.001	0.277612		F(3,339) =	6.39494	<0.001
Mode 4	1145	<0.001	0.39866		2851	<0.001	0.350803		F(3,339) =	20.2502	<0.001
Mode 5	29266	0.00189	0.133724						F(3,339) =	2.00542	0.112645

[truncated: 2 more sheets: Mode Cobre, Sheet2]
